# Supplementary material for: Patterns in Genotype Composition of Indian Isolates of the Bombyx mori Nucleopolyhedrovirus and Bombyx mori Bidensovirus
Source: Viruses. 2021 May 13;13(5):901. doi: 10.3390/v13050901 (PMC8152266; doi:10.3390/v13050901)
Supplement: Supplementary file 1 [file viruses-13-00901-s001.zip]

Archive with 1 entries (1 files):
- viruses-1186768-supplementary.pdf
